# Supplementary material for: Poly[diaqua-μ2-oxalato-di-μ2-pyrimidine-2-carboxyl­ato-dimanganese(II)]
Source: Acta Crystallogr Sect E Struct Rep Online. 2008 Apr 2;64(Pt 5):m618. doi: 10.1107/S1600536808002687 (PMC2961100; doi:10.1107/S1600536808002687)
Supplement: Supplementary file 1 [file e-64-0m618-sup1.cif]

##############################################################################
###                                                                        ###
###        Electronic paper (Acta Crystallographica Section E)             ###
###                                                                        ###
##############################################################################
#                                                                            #
# This CIF contains the data in a paper accepted for publication in Acta     #
# Crystallographica Section E. It conforms to the requirements of Notes      #
# for Authors for Section E, and has been peer reviewed under the auspices   #
# of the IUCr Commission on Journals.                                        #
#                                                                            #
# Full details of the Crystallographic Information File format               #
# are given in the paper "The Crystallographic Information File (CIF):       #
# a New Standard Archive File for Crystallography" by S. R. Hall, F. H.      #
# Allen and I. D. Brown [Acta Cryst. (1991), A47, 655-685].                  #
#                                                                            #
# The current version of the core CIF dictionary is obtainable from          #
# ftp://ftp.iucr.org/pub/cif_core.dic. The current version number is 2.4.    #
#                                                                            #
# Software is freely available for graphical display of the structure(s) in  #
# this CIF.  For information consult the CIF home page http://www.iucr.org/  #
# cif/home.html                                                              #
#                                                                            #
# This file may be used for bona fide research purposes within the           #
# scientific community so long as proper attribution is given to the journal # 
# article from which it was obtained.                                        #
#                                                                            #
##############################################################################
                                             
data_global
_audit_creation_method     SHELXL-97
_journal_date_recd_electronic     2008-01-17
_journal_date_accepted     2008-01-24
_journal_name_full     'Acta Crystallographica, Section E'
_journal_year     2008
_journal_volume     64
_journal_issue      5
_journal_page_first     m618
_journal_page_last     m618
_journal_paper_category     QM
_journal_coeditor_code     SU2042
_publ_contact_author_name     'Dr. Antonio Rodr\'iguez-Di\'eguez'
_publ_contact_author_address
;
Departamento de Qu\'imica Inorg\'anica,
Facultad de Ciencias, Universidad de Granada
c/ Severo Ochoa s/n, 18071 Granada, Spain
;
_publ_contact_author_email     antonio5@ugr.es
_publ_contact_author_fax     '+34 958243236'
_publ_contact_author_phone     '+34 958243236'
_publ_section_title
;
Poly[diaqua-\m~2~-oxalato-di-\m~2~-pyrimidine-2-carboxylato-dimanganese(II)]
;
loop_
    _publ_author_name
    _publ_author_address
    'Rodr\'iguez-Di\'eguez, Antonio'
;
Departamento de Qu\'imica Inorg\'anica,
Facultad de Ciencias, Universidad de Granada
c/ Severo Ochoa s/n, 18071 Granada,
Spain
;
    'Aouryaghal, Hakima'
;
Departement de Chimie,
Universit\'e Abdelmalek Essaadi
Facult\'e de Sciences, PO 2121, T\'etouan,
Morocco
;
    'Mota, A. J.'
;
Departamento de Qu\'imica Inorg\'anica,
Facultad de Ciencias, Universidad de Granada
c/ Severo Ochoa s/n, 18071 Granada,
Spain
;
    'Colacio, Enrique'
;
Departamento de Qu\'imica Inorg\'anica,
Facultad de Ciencias, Universidad de Granada
c/ Severo Ochoa s/n, 18071 Granada,
Spain
;
data_I
_audit_creation_method     SHELXL-97
_chemical_name_systematic
;
Poly[diaqua-\m~2~-oxalato-di-\m~2~-pyrimidine-2-carboxylato-dimanganese(II)]
;
_chemical_name_common     ?
_chemical_formula_moiety     'C12 H10 Mn2 N4 O10'
_chemical_formula_sum     'C12 H10 Mn2 N4 O10'
_chemical_formula_iupac     '[Mn2 (C2 O4) (C5 H3 N2 O2)2 (H2 O)2]'
_chemical_formula_weight     480.12
_chemical_melting_point     ?
_symmetry_cell_setting     monoclinic
_symmetry_space_group_name_H-M     'P 21/n'
_symmetry_space_group_name_Hall     '-P 2yn'
loop_
    _symmetry_equiv_pos_as_xyz
    'x, y, z'
    '-x+1/2, y+1/2, -z+1/2'
    '-x, -y, -z'
    'x-1/2, -y-1/2, z-1/2'
_cell_length_a     7.5447(7)
_cell_length_b     11.1944(11)
_cell_length_c     9.7259(10)
_cell_angle_alpha     90.00
_cell_angle_beta     102.4220(10)
_cell_angle_gamma     90.00
_cell_volume     802.20(14)
_cell_formula_units_Z     2
_cell_measurement_reflns_used     3384
_cell_measurement_theta_min     2.813
_cell_measurement_theta_max     28.87
_cell_measurement_temperature     150(2)
_exptl_crystal_description     'prismatic'
_exptl_crystal_colour     'yellow'
_exptl_crystal_size_max     0.22
_exptl_crystal_size_mid     0.21
_exptl_crystal_size_min     0.20
_exptl_crystal_density_diffrn     1.988
_exptl_crystal_density_meas     ?
_exptl_crystal_density_method     'not measured'
_exptl_crystal_F_000     480
_exptl_absorpt_coefficient_mu     1.642
_exptl_absorpt_correction_type     multi-scan
_exptl_absorpt_process_details     '(SADABS; Sheldrick, 2004)'
_exptl_absorpt_correction_T_min     0.7139
_exptl_absorpt_correction_T_max     0.7735
_exptl_special_details
;
;
_diffrn_ambient_temperature     150(2)
_diffrn_radiation_type     MoK\a
_diffrn_radiation_wavelength     0.71073
_diffrn_radiation_monochromator     graphite
_diffrn_measurement_device_type     'Bruker SMART APEX CCD area-detector'
_diffrn_measurement_method     '\f and \w'
_diffrn_detector_area_resol_mean     ?
_diffrn_reflns_number     5847
_diffrn_reflns_av_R_equivalents     0.0194
_diffrn_reflns_av_sigmaI/netI     0.0170
_diffrn_reflns_theta_min     2.81
_diffrn_reflns_theta_max     25.54
_diffrn_reflns_theta_full     25.54
_diffrn_measured_fraction_theta_max     0.999
_diffrn_measured_fraction_theta_full     0.999
_diffrn_reflns_limit_h_min     -9
_diffrn_reflns_limit_h_max     9
_diffrn_reflns_limit_k_min     -13
_diffrn_reflns_limit_k_max     13
_diffrn_reflns_limit_l_min     -11
_diffrn_reflns_limit_l_max     11
_diffrn_standards_number     0
_diffrn_standards_interval_count     ?
_diffrn_standards_interval_time     ?
_diffrn_standards_decay_%     0
_refine_special_details
;
 Refinement of F^2^ against ALL reflections.  The weighted R-factor wR and
 goodness of fit S are based on F^2^, conventional R-factors R are based
 on F, with F set to zero for negative F^2^. The threshold expression of
 F^2^ > 2sigma(F^2^) is used only for calculating R-factors(gt) etc. and is
 not relevant to the choice of reflections for refinement.  R-factors based
 on F^2^ are statistically about twice as large as those based on F, and R-
 factors based on ALL data will be even larger.
;
_reflns_number_total     1495
_reflns_number_gt     1389
_reflns_threshold_expression     I>2\s(I)
_refine_ls_structure_factor_coef     Fsqd
_refine_ls_matrix_type     full
_refine_ls_R_factor_all     0.0280
_refine_ls_R_factor_gt     0.0249
_refine_ls_wR_factor_gt     0.0608
_refine_ls_wR_factor_ref     0.0623
_refine_ls_goodness_of_fit_ref     1.110
_refine_ls_restrained_S_all     1.110
_refine_ls_number_reflns     1495
_refine_ls_number_parameters     127
_refine_ls_number_restraints     0
_refine_ls_hydrogen_treatment     constr
_refine_ls_weighting_scheme     calc
_refine_ls_weighting_details
         'calc w=1/[\s^2^(Fo^2^)+(0.0274P)^2^+0.6516P] where P=(Fo^2^+2Fc^2^)/3'
_atom_sites_solution_hydrogens     geom
_atom_sites_solution_primary     direct
_atom_sites_solution_secondary     difmap
_refine_ls_shift/su_max     0.000
_refine_ls_shift/su_mean     0.000
_refine_diff_density_max     0.406
_refine_diff_density_min     -0.210
_refine_ls_extinction_method     none
_refine_ls_extinction_coef     ?
loop_
    _atom_type_symbol
    _atom_type_description
    _atom_type_scat_dispersion_real
    _atom_type_scat_dispersion_imag
    _atom_type_scat_source
    'C' 'C' 0.0033 0.0016
                         'International Tables Vol C Tables 4.2.6.8 and 6.1.1.4'
    'H' 'H' 0.0000 0.0000
                         'International Tables Vol C Tables 4.2.6.8 and 6.1.1.4'
    'N' 'N' 0.0061 0.0033
                         'International Tables Vol C Tables 4.2.6.8 and 6.1.1.4'
    'O' 'O' 0.0106 0.0060
                         'International Tables Vol C Tables 4.2.6.8 and 6.1.1.4'
    'Mn' 'Mn' 0.3368 0.7283
                         'International Tables Vol C Tables 4.2.6.8 and 6.1.1.4'
_computing_data_collection     'SMART (Bruker, 2001)'
_computing_cell_refinement     'SAINT (Bruker, 2001)'
_computing_data_reduction     'SAINT (Bruker, 2001)'
_computing_structure_solution     'SHELXTL (Sheldrick, 2008)'
_computing_structure_refinement     'SHELXTL (Sheldrick, 2008)'
_computing_molecular_graphics     'SHELXTL (Sheldrick, 2008)'
_computing_publication_material     'publCIF (Westrip, 2008)'
loop_
    _atom_site_type_symbol
    _atom_site_label
    _atom_site_fract_x
    _atom_site_fract_y
    _atom_site_fract_z
    _atom_site_U_iso_or_equiv
    _atom_site_adp_type
    _atom_site_calc_flag
    _atom_site_refinement_flags
    _atom_site_occupancy
    _atom_site_disorder_assembly
    _atom_site_disorder_group
    Mn Mn1 0.22294(4) 0.67224(3) 0.51301(3) 0.01810(12) Uani d . 1 . .
    N N1 0.2376(2) 0.87496(16) 0.49706(17) 0.0170(4) Uani d . 1 . .
    C C2 0.1555(3) 0.94939(19) 0.3937(2) 0.0224(5) Uani d . 1 . .
    H H2 0.0850 0.9174 0.3117 0.027 Uiso calc R 1 . .
    C C3 0.1735(3) 1.07187(19) 0.4065(2) 0.0230(5) Uani d . 1 . .
    H H3 0.1164 1.1230 0.3353 0.028 Uiso calc R 1 . .
    C C4 0.2805(3) 1.1150(2) 0.5301(2) 0.0229(5) Uani d . 1 . .
    H H4 0.2929 1.1972 0.5428 0.027 Uiso calc R 1 . .
    N N5 0.3670(2) 1.04205(16) 0.63259(18) 0.0196(4) Uani d . 1 . .
    C C6 0.3405(3) 0.92559(18) 0.6111(2) 0.0166(4) Uani d . 1 . .
    C C7 0.4354(3) 0.83993(18) 0.7255(2) 0.0182(4) Uani d . 1 . .
    O O8 0.3827(2) 0.73395(13) 0.71406(16) 0.0251(4) Uani d . 1 . .
    O O9 0.5576(2) 0.88282(13) 0.81900(15) 0.0224(3) Uani d . 1 . .
    O O1B 0.4755(2) 0.64691(13) 0.43885(16) 0.0230(3) Uani d . 1 . .
    O O2B 0.30121(19) 0.48353(13) 0.56335(16) 0.0217(3) Uani d . 1 . .
    C C3B 0.5504(3) 0.54766(18) 0.4641(2) 0.0185(4) Uani d . 1 . .
    O O1W -0.0119(2) 0.64879(13) 0.60530(15) 0.0219(3) Uani d . 1 . .
    H H2WB -0.0848 0.6091 0.5523 0.026 Uiso d R 1 . .
    H H1WA 0.0167 0.6192 0.6778 0.026 Uiso d R 1 . .
loop_
    _atom_site_aniso_label
    _atom_site_aniso_U_11
    _atom_site_aniso_U_22
    _atom_site_aniso_U_33
    _atom_site_aniso_U_12
    _atom_site_aniso_U_13
    _atom_site_aniso_U_23
    Mn1 0.01820(19) 0.01263(18) 0.01991(19) 0.00050(12) -0.00384(13)
                                                                    -0.00014(12)
    N1 0.0170(9) 0.0150(9) 0.0171(9) 0.0001(7) -0.0008(7) -0.0001(6)
    C2 0.0235(11) 0.0219(11) 0.0194(10) -0.0003(9) -0.0009(9) 0.0000(9)
    C3 0.0250(11) 0.0198(11) 0.0229(11) 0.0005(9) 0.0024(9) 0.0033(9)
    C4 0.0259(11) 0.0165(11) 0.0257(11) -0.0010(9) 0.0044(9) 0.0013(9)
    N5 0.0219(9) 0.0166(9) 0.0187(9) -0.0014(7) 0.0007(7) -0.0005(7)
    C6 0.0162(10) 0.0162(10) 0.0170(10) 0.0002(8) 0.0026(8) -0.0002(8)
    C7 0.0185(10) 0.0184(11) 0.0167(10) 0.0026(8) 0.0016(8) -0.0003(8)
    O8 0.0297(9) 0.0157(8) 0.0241(8) -0.0014(6) -0.0074(7) 0.0027(6)
    O9 0.0222(8) 0.0211(8) 0.0195(8) -0.0023(6) -0.0054(6) 0.0001(6)
    O1B 0.0223(8) 0.0136(7) 0.0316(8) 0.0020(6) 0.0028(7) 0.0050(6)
    O2B 0.0188(7) 0.0163(7) 0.0282(8) 0.0010(6) 0.0009(6) 0.0016(6)
    C3B 0.0172(10) 0.0151(10) 0.0191(10) -0.0009(8) -0.0055(8) -0.0017(8)
    O1W 0.0235(8) 0.0196(8) 0.0193(7) -0.0002(6) -0.0028(6) 0.0028(6)
_geom_special_details
;
 All esds (except the esd in the dihedral angle between two l.s. planes)
 are estimated using the full covariance matrix.  The cell esds are taken
 into account individually in the estimation of esds in distances, angles
 and torsion angles; correlations between esds in cell parameters are only
 used when they are defined by crystal symmetry.  An approximate (isotropic)
 treatment of cell esds is used for estimating esds involving l.s. planes.
;
loop_
    _geom_bond_atom_site_label_1
    _geom_bond_atom_site_label_2
    _geom_bond_site_symmetry_2
    _geom_bond_distance
    _geom_bond_publ_flag
    Mn1 O9 4_575 2.1175(14) ?
    Mn1 O1W . 2.1677(15) ?
    Mn1 O8 . 2.1771(15) ?
    Mn1 O1B . 2.1958(16) ?
    Mn1 O2B . 2.2196(15) ?
    Mn1 N1 . 2.2790(18) ?
    N1 C6 . 1.336(3) ?
    N1 C2 . 1.349(3) ?
    C2 C3 . 1.381(3) ?
    C2 H2 . 0.9300 ?
    C3 C4 . 1.383(3) ?
    C3 H3 . 0.9300 ?
    C4 N5 . 1.344(3) ?
    C4 H4 . 0.9300 ?
    N5 C6 . 1.329(3) ?
    C6 C7 . 1.526(3) ?
    C7 O9 . 1.244(3) ?
    C7 O8 . 1.248(3) ?
    O9 Mn1 4_676 2.1175(14) ?
    O1B C3B . 1.247(2) ?
    O2B C3B 3_666 1.255(3) ?
    C3B O2B 3_666 1.255(3) ?
    C3B C3B 3_666 1.560(4) ?
    O1W H2WB . 0.8027 ?
    O1W H1WA . 0.7669 ?
loop_
    _geom_angle_atom_site_label_1
    _geom_angle_atom_site_label_2
    _geom_angle_atom_site_label_3
    _geom_angle_site_symmetry_1
    _geom_angle_site_symmetry_3
    _geom_angle
    _geom_angle_publ_flag
    O9 Mn1 O1W 4_575 . 87.50(6) ?
    O9 Mn1 O8 4_575 . 177.38(6) ?
    O1W Mn1 O8 . . 90.61(6) ?
    O9 Mn1 O1B 4_575 . 93.21(6) ?
    O1W Mn1 O1B . . 164.73(6) ?
    O8 Mn1 O1B . . 89.08(6) ?
    O9 Mn1 O2B 4_575 . 89.85(6) ?
    O1W Mn1 O2B . . 89.76(6) ?
    O8 Mn1 O2B . . 91.96(5) ?
    O1B Mn1 O2B . . 74.99(5) ?
    O9 Mn1 N1 4_575 . 104.89(6) ?
    O1W Mn1 N1 . . 101.81(6) ?
    O8 Mn1 N1 . . 73.72(6) ?
    O1B Mn1 N1 . . 92.76(6) ?
    O2B Mn1 N1 . . 161.49(6) ?
    C6 N1 C2 . . 116.64(18) ?
    C6 N1 Mn1 . . 113.21(13) ?
    C2 N1 Mn1 . . 130.12(14) ?
    N1 C2 C3 . . 121.7(2) ?
    N1 C2 H2 . . 119.2 ?
    C3 C2 H2 . . 119.2 ?
    C2 C3 C4 . . 117.0(2) ?
    C2 C3 H3 . . 121.5 ?
    C4 C3 H3 . . 121.5 ?
    N5 C4 C3 . . 122.1(2) ?
    N5 C4 H4 . . 118.9 ?
    C3 C4 H4 . . 118.9 ?
    C6 N5 C4 . . 116.55(18) ?
    N5 C6 N1 . . 126.02(19) ?
    N5 C6 C7 . . 118.09(18) ?
    N1 C6 C7 . . 115.90(18) ?
    O9 C7 O8 . . 127.13(19) ?
    O9 C7 C6 . . 116.64(18) ?
    O8 C7 C6 . . 116.22(18) ?
    C7 O8 Mn1 . . 119.06(13) ?
    C7 O9 Mn1 . 4_676 137.83(14) ?
    C3B O1B Mn1 . . 116.05(14) ?
    C3B O2B Mn1 3_666 . 115.15(13) ?
    O1B C3B O2B . 3_666 126.4(2) ?
    O1B C3B C3B . 3_666 117.0(2) ?
    O2B C3B C3B 3_666 3_666 116.6(2) ?
    Mn1 O1W H2WB . . 108.0 ?
    Mn1 O1W H1WA . . 109.9 ?
    H2WB O1W H1WA . . 111.7 ?
loop_
    _geom_hbond_atom_site_label_D
    _geom_hbond_atom_site_label_H
    _geom_hbond_atom_site_label_A
    _geom_hbond_site_symmetry_A
    _geom_hbond_distance_DH
    _geom_hbond_distance_HA
    _geom_hbond_distance_DA
    _geom_hbond_angle_DHA
    O1W H2WB O2B 3_566 0.80 2.05 2.847(2) 170
    O1W H1WA N5 2_546 0.77 2.05 2.815(2) 171
