# Supplementary material for: Poly[diaqua-μ2-oxalato-di-μ2-pyrimidine-2-carboxyl­ato-dimanganese(II)]
Source: Acta Crystallogr Sect E Struct Rep Online. 2008 Apr 2;64(Pt 5):m618. doi: 10.1107/S1600536808002687 (PMC2961100; doi:10.1107/S1600536808002687)
Supplement: Supplementary file 2 [file e-64-0m618-Isup2.hkl]

#
# h,k,l, Fc-squared, Fo-squared, sigma(Fo-squared) and status flag
#
data_I
_shelx_title ' H08 in P2(1)/n'
_shelx_refln_list_code          4
_shelx_F_calc_maximum      226.75
_exptl_crystal_F_000       480.00
_reflns_d_resolution_high  0.8243
 
loop_
 _symmetry_equiv_pos_as_xyz
 'x, y, z'
 '-x+1/2, y+1/2, -z+1/2'
 '-x, -y, -z'
 'x-1/2, -y-1/2, z-1/2'
 
_cell_length_a     7.5447
_cell_length_b    11.1944
_cell_length_c     9.7259
_cell_angle_alpha  90.000
_cell_angle_beta  102.422
_cell_angle_gamma  90.000
 
_shelx_F_squared_multiplier     1.000
 
loop_
 _refln_index_h
 _refln_index_k
 _refln_index_l
 _refln_F_squared_calc
 _refln_F_squared_meas
 _refln_F_squared_sigma
 _refln_observed_status
   2   0   0     3862.61     3958.04     38.47 o
   4   0   0     3466.80     3506.47     29.76 o
   6   0   0      108.43       99.47      7.89 o
   8   0   0        8.78        9.99      4.62 o
   1   1   0      269.71      276.91      3.15 o
   2   1   0        1.67        2.34      1.01 o
   3   1   0        7.73       10.96      1.42 o
   4   1   0     2267.31     2211.15     17.66 o
   5   1   0        0.91        5.19      2.40 o
   6   1   0     1489.06     1456.91     19.37 o
   7   1   0       79.38       86.48      5.99 o
   8   1   0     1025.76      989.26     26.90 o
   0   2   0       85.60       60.33      2.98 o
   1   2   0     4709.88     4731.76     24.30 o
   2   2   0        2.43        8.28      1.21 o
   3   2   0     1269.72     1061.57     10.28 o
   4   2   0     1112.28     1110.38     11.55 o
   5   2   0      736.07      712.52     12.01 o
   6   2   0      643.33      658.80     16.18 o
   7   2   0       50.59       57.23      5.13 o
   8   2   0      178.65      169.99      8.12 o
   1   3   0     2861.49     2683.43     15.68 o
   2   3   0     1550.29     1606.67     11.25 o
   3   3   0      802.58      809.86      7.44 o
   4   3   0      238.16      252.75      5.48 o
   5   3   0     2684.27     2585.98     22.87 o
   6   3   0        2.96        1.52      2.35 o
   7   3   0     1987.85     1919.44     24.87 o
   8   3   0       39.27       43.43      4.99 o
   0   4   0     7518.85     7528.25     60.36 o
   1   4   0     6587.52     6655.58     34.77 o
   2   4   0      132.68      149.44      3.23 o
   3   4   0     2428.73     2465.99     16.78 o
   4   4   0     3759.96     3672.10     27.01 o
   5   4   0      640.45      623.20      9.74 o
   6   4   0      153.35      150.39      6.44 o
   7   4   0       26.11       36.58      4.41 o
   8   4   0        5.21        9.25      3.28 o
   1   5   0      242.54      271.78      4.36 o
   2   5   0       13.25       13.71      1.72 o
   3   5   0       94.89       95.11      3.15 o
   4   5   0     1785.37     1811.79     17.28 o
   5   5   0      219.10      207.83      6.03 o
   6   5   0      141.27      142.02      6.38 o
   7   5   0      131.62      133.21      7.37 o
   8   5   0      882.96      867.00     21.03 o
   0   6   0     3897.15     3859.58     36.93 o
   1   6   0       79.30      100.01      3.03 o
   2   6   0      997.47      936.78      9.54 o
   3   6   0      321.02      310.77      5.58 o
   4   6   0     4122.67     4021.90     30.25 o
   5   6   0       51.80       55.40      3.95 o
   6   6   0      312.36      305.73     10.73 o
   7   6   0      429.94      430.53     13.55 o
   8   6   0       12.90       20.68      5.02 o
   1   7   0      417.82      414.03      7.09 o
   2   7   0     1305.46     1370.74     12.66 o
   3   7   0        2.46        2.23      1.74 o
   4   7   0     1474.08     1461.58     18.51 o
   5   7   0        0.88        1.17      2.57 o
   6   7   0      105.65       95.81      6.89 o
   7   7   0       62.16       65.35      6.83 o
   0   8   0      195.40      205.66      6.85 o
   1   8   0      259.22      266.97      5.42 o
   2   8   0     1084.61     1128.37     13.28 o
   3   8   0      927.59      953.01     12.50 o
   4   8   0        1.61        3.66      2.54 o
   5   8   0       33.73       37.04      4.36 o
   6   8   0        7.90       14.07      3.50 o
   7   8   0      112.79      125.65      9.00 o
   1   9   0       38.58       47.00      4.00 o
   2   9   0       67.50       63.16      3.93 o
   3   9   0      738.35      729.48     12.96 o
   4   9   0      161.65      174.85      7.07 o
   5   9   0      271.61      291.96      9.85 o
   6   9   0       28.59       29.04      4.44 o
   0  10   0     1422.90     1311.08     25.37 o
   1  10   0     1317.46     1339.79     18.20 o
   2  10   0      262.41      298.29      7.46 o
   3  10   0     2698.80     2644.59     44.22 o
   4  10   0        4.24        2.61      3.04 o
   5  10   0      395.04      409.37     13.65 o
   6  10   0       40.76       49.66      6.80 o
   1  11   0      155.51      156.15      6.92 o
   2  11   0      306.75      295.89      9.00 o
   3  11   0      137.13      158.54     19.16 o
   4  11   0       72.78       73.30      7.08 o
   5  11   0      167.79      165.45     10.16 o
   0  12   0      369.00      376.49     21.88 o
   1  12   0       96.07      100.68     10.20 o
   2  12   0      529.08      553.78     16.83 o
   3  12   0       72.54       65.89      8.98 o
   4  12   0      191.63      195.45     13.87 o
   1  13   0       18.37       20.28      5.41 o
   2  13   0       36.24       30.75      8.76 o
  -9   0   1      396.91      388.25     21.00 o
  -7   0   1     1402.04     1338.69     28.06 o
  -5   0   1      328.82      322.16     11.21 o
  -3   0   1      356.66      387.45      6.24 o
  -1   0   1      796.21      784.16     12.61 o
   1   0   1     2445.48     2769.78     25.99 o
   3   0   1      354.82      362.20      7.12 o
   5   0   1     1960.11     1849.62     29.39 o
   7   0   1      156.17      153.89     10.59 o
  -9   1   1        1.25        4.75      4.28 o
  -8   1   1        0.84        5.79      3.46 o
  -7   1   1      302.65      303.62      9.22 o
  -6   1   1      450.50      441.71     10.22 o
  -5   1   1      119.52      108.84      5.03 o
  -4   1   1     1096.88     1145.86     11.50 o
  -3   1   1     3795.03     3684.23     24.10 o
  -2   1   1     4416.72     4408.19     26.26 o
  -1   1   1    12065.96    11991.25     85.28 o
   0   1   1     1087.35     1261.22     10.84 o
   1   1   1     3727.35     3824.14     19.85 o
   2   1   1       10.56       11.02      1.02 o
   3   1   1     1069.20     1014.15      8.74 o
   4   1   1     4090.70     4257.30     28.65 o
   5   1   1     3481.20     3372.36     30.65 o
   6   1   1        0.38        4.85      2.43 o
   7   1   1       59.47       64.70      5.29 o
   8   1   1      128.22      112.18      7.26 o
  -8   2   1     1081.65     1086.42     19.24 o
  -7   2   1      767.34      734.96     14.46 o
  -6   2   1      288.58      267.82      8.07 o
  -5   2   1      853.39      868.70     10.97 o
  -4   2   1     1035.91      991.83     10.95 o
  -3   2   1      130.34      160.69      3.82 o
  -2   2   1     1692.15     1742.72     11.40 o
  -1   2   1     1275.83     1251.18      8.29 o
   0   2   1      586.53      667.08      5.79 o
   1   2   1      166.00      169.59      3.02 o
   2   2   1        0.53        2.51      0.87 o
   3   2   1     1404.74     1446.64     12.71 o
   4   2   1      649.96      612.31      8.37 o
   5   2   1      816.64      819.59     13.96 o
   6   2   1      823.92      817.23     14.22 o
   7   2   1      289.06      271.83      8.97 o
   8   2   1       15.15       24.03      4.10 o
  -8   3   1       57.69       65.98      5.92 o
  -7   3   1       30.62       44.59      4.68 o
  -6   3   1      126.49      135.24      6.20 o
  -5   3   1        1.62       10.09      2.10 o
  -4   3   1     1284.17     1206.33     12.56 o
  -3   3   1      157.55      179.56      3.42 o
  -2   3   1      315.45      259.57      3.84 o
  -1   3   1      915.63      935.91      7.34 o
   0   3   1     8774.74     8847.11     53.58 o
   1   3   1       11.49       13.82      1.15 o
   2   3   1        7.05       28.12      1.84 o
   3   3   1       69.53       71.28      2.90 o
   4   3   1     1538.57     1416.70     14.07 o
   5   3   1       16.50       27.89      2.82 o
   6   3   1      251.48      232.56     10.69 o
   7   3   1       27.98       31.56      4.08 o
   8   3   1      405.42      403.51     11.83 o
  -8   4   1      812.16      821.65     16.88 o
  -7   4   1      275.87      287.81      9.35 o
  -6   4   1       91.81       92.93      6.87 o
  -5   4   1      184.42      190.14      5.63 o
  -4   4   1     1733.27     1715.81     16.17 o
  -3   4   1     2127.63     2239.62     15.74 o
  -2   4   1      280.50      277.89      5.27 o
  -1   4   1        2.03        3.09      0.96 o
   0   4   1      126.97      141.41      2.99 o
   1   4   1     2667.04     2917.08     19.22 o
   2   4   1        1.37        5.16      1.16 o
   3   4   1       31.75       31.71      1.95 o
   4   4   1      665.25      666.29     11.10 o
   5   4   1      330.34      350.30      7.40 o
   6   4   1      316.64      310.06      8.76 o
   7   4   1      187.79      181.20      7.62 o
   8   4   1      876.26      843.59     27.90 o
  -8   5   1        1.36        1.34      3.20 o
  -7   5   1      230.98      239.65      8.70 o
  -6   5   1       16.55       21.40      3.97 o
  -5   5   1      939.62      896.64     12.25 o
  -4   5   1     2399.27     2343.85     20.35 o
  -3   5   1     1149.27     1089.03     10.35 o
  -2   5   1     7163.11     7231.66     42.26 o
  -1   5   1     3675.11     3994.48     25.63 o
   0   5   1     6755.33     7077.57     37.63 o
   1   5   1     6107.57     6260.45     34.01 o
   2   5   1     4865.09     4676.55     27.41 o
   3   5   1     1093.40     1111.12     10.50 o
   4   5   1      267.11      274.73      6.26 o
   5   5   1     2053.72     2054.83     20.02 o
   6   5   1      241.63      242.88     11.73 o
   7   5   1       60.89       57.27      6.42 o
   8   5   1       10.66       15.66      4.38 o
  -8   6   1       75.99       74.98     11.77 o
  -7   6   1      293.00      295.11      9.71 o
  -6   6   1     1096.32     1094.44     14.99 o
  -5   6   1     1010.02      992.83     13.37 o
  -4   6   1       33.34       40.37      3.23 o
  -3   6   1      652.61      669.21      8.29 o
  -2   6   1        6.92       13.24      1.66 o
  -1   6   1      108.07       98.27      3.15 o
   0   6   1      745.16      865.55      8.73 o
   1   6   1        0.58        6.19      1.26 o
   2   6   1      261.79      268.95      4.93 o
   3   6   1      147.92      157.21      4.19 o
   4   6   1      549.39      548.12     10.70 o
   5   6   1      179.32      178.75      6.89 o
   6   6   1      511.03      490.24     13.72 o
   7   6   1      565.26      562.47     31.98 o
  -7   7   1      111.41       93.84     17.11 o
  -6   7   1      310.38      300.78      9.11 o
  -5   7   1      334.26      338.02      8.02 o
  -4   7   1      516.97      545.34      9.49 o
  -3   7   1     1636.56     1635.71     14.65 o
  -2   7   1       35.26       47.32      2.67 o
  -1   7   1      327.32      278.12      5.10 o
   0   7   1     2743.65     2856.15     19.94 o
   1   7   1     3371.59     3323.82     22.15 o
   2   7   1       10.62       12.18      2.10 o
   3   7   1     2541.13     2589.09     26.60 o
   4   7   1        5.66        7.66      2.71 o
   5   7   1      219.82      214.29      7.69 o
   6   7   1      356.99      363.45     10.32 o
   7   7   1      101.62      100.79      8.27 o
  -7   8   1      191.24      173.87     18.25 o
  -6   8   1      188.81      184.70      9.10 o
  -5   8   1     1333.52     1349.55     19.06 o
  -4   8   1      456.75      446.53     10.05 o
  -3   8   1      394.38      398.24      9.11 o
  -2   8   1       93.40      110.92      3.89 o
  -1   8   1        0.66        2.20      1.46 o
   0   8   1        0.64        2.87      1.67 o
   1   8   1        8.56        9.91      2.06 o
   2   8   1        2.34        5.83      1.98 o
   3   8   1     1065.33     1050.30     16.50 o
   4   8   1      321.66      330.97      9.13 o
   5   8   1      222.27      225.52      8.18 o
   6   8   1      931.44      920.53     16.94 o
   7   8   1      385.07      419.33     14.36 o
  -6   9   1      414.90      472.27     14.48 o
  -5   9   1       60.96       63.07      6.58 o
  -4   9   1     2361.22     2303.05     30.48 o
  -3   9   1       37.38       35.70      3.34 o
  -2   9   1       36.06       49.09      3.21 o
  -1   9   1      395.79      389.65      7.90 o
   0   9   1     1784.60     1841.41     18.49 o
   1   9   1      139.25      139.53      7.06 o
   2   9   1     3313.30     3246.54     27.10 o
   3   9   1      169.92      152.90      9.88 o
   4   9   1     1938.86     1942.88     24.05 o
   5   9   1       43.03       44.78      4.93 o
   6   9   1      458.91      489.49     12.83 o
  -6  10   1      506.88      542.70     16.09 o
  -5  10   1      183.30      206.22      9.86 o
  -4  10   1     1422.39     1376.97     27.62 o
  -3  10   1        8.77       12.93      5.08 o
  -2  10   1      365.36      356.55     11.20 o
  -1  10   1        8.03        4.59      3.08 o
   0  10   1       45.10       47.70      3.74 o
   1  10   1      105.87      108.84      5.10 o
   2  10   1      433.99      430.61      9.07 o
   3  10   1      525.57      542.18     12.00 o
   4  10   1      204.96      222.91     12.80 o
   5  10   1       86.40       95.71      6.73 o
  -5  11   1        2.63       -2.63      6.69 o
  -4  11   1      239.31      237.97     16.28 o
  -3  11   1      785.90      800.16     22.95 o
  -2  11   1     1649.89     1641.86     39.37 o
  -1  11   1      780.50      789.59     17.12 o
   0  11   1      578.53      525.13     13.81 o
   1  11   1      867.34      865.90     35.45 o
   2  11   1     2107.06     2103.87     22.29 o
   3  11   1       76.84       74.67      5.69 o
   4  11   1       77.75       81.66      7.41 o
   5  11   1      121.74      131.85     11.16 o
  -4  12   1       39.89       47.96      8.22 o
  -3  12   1       35.24       52.34      8.19 o
  -2  12   1       78.07       92.98     11.82 o
  -1  12   1      153.40      165.47      8.73 o
   0  12   1       26.94       35.20      4.90 o
   1  12   1        0.29        7.20      4.47 o
   2  12   1       15.69       22.60      5.08 o
   3  12   1      188.21      203.76     12.29 o
  -2  13   1       16.60       13.34      4.24 o
  -1  13   1      538.42      534.68     17.63 o
   0  13   1      148.59      162.73      9.42 o
   1  13   1      245.73      288.85     31.87 o
   2  13   1       13.61        7.16      7.16 o
  -8   0   2       24.94       35.34      6.53 o
  -6   0   2       52.13       56.27      6.67 o
  -4   0   2    11129.74    11501.80    138.18 o
  -2   0   2    51413.50    51647.60    350.51 o
   0   0   2    21149.42    20847.79    151.12 o
   2   0   2      417.56      370.39      6.16 o
   4   0   2     5593.18     5795.36     46.83 o
   6   0   2      164.87      151.10      9.05 o
   8   0   2      379.85      382.41     16.41 o
  -9   1   2       66.50       66.27      6.14 o
  -8   1   2     1350.16     1271.70     23.29 o
  -7   1   2       12.81       16.81      4.04 o
  -6   1   2      505.20      510.56     11.56 o
  -5   1   2        5.35        5.78      1.71 o
  -4   1   2     1756.85     1618.49     14.10 o
  -3   1   2     2640.44     2772.08     20.45 o
  -2   1   2     3080.70     3155.76     26.05 o
  -1   1   2      841.85      920.63      7.69 o
   0   1   2      343.65      307.72      3.74 o
   1   1   2     2634.71     2853.26     16.05 o
   2   1   2     1336.04     1326.85     10.47 o
   3   1   2       76.91      104.64      2.83 o
   4   1   2     1251.93     1289.10     14.88 o
   5   1   2      193.66      178.72      7.11 o
   6   1   2      842.40      832.90     14.54 o
   7   1   2       50.92       51.67      5.07 o
   8   1   2      736.29      749.78     16.20 o
  -9   2   2       37.90       44.21      5.24 o
  -8   2   2      192.99      183.78      8.13 o
  -7   2   2      135.87      162.91      7.61 o
  -6   2   2        9.49       11.88      2.93 o
  -5   2   2        1.26        0.52      1.59 o
  -4   2   2      106.92       92.49      2.78 o
  -3   2   2     4761.67     4663.17     29.89 o
  -2   2   2      283.15      316.04      4.72 o
  -1   2   2      399.19      396.04      5.51 o
   0   2   2      158.76      160.49      4.33 o
   1   2   2     7004.07     6715.06     34.18 o
   2   2   2     5215.00     5340.66     28.83 o
   3   2   2      734.57      719.47      7.29 o
   4   2   2     3379.90     3463.81     25.45 o
   5   2   2     1744.49     1672.04     19.54 o
   6   2   2      242.19      230.80      7.68 o
   7   2   2        3.90        4.85      2.59 o
   8   2   2        8.10       11.81      3.48 o
  -8   3   2        0.61        1.62      3.18 o
  -7   3   2     2020.08     1948.93     24.98 o
  -6   3   2        5.42        2.15      2.39 o
  -5   3   2      685.80      685.91     10.11 o
  -4   3   2      195.76      175.20      3.81 o
  -3   3   2     5043.23     5018.95     28.50 o
  -2   3   2      136.62      140.05      2.93 o
  -1   3   2       85.01       85.17      2.04 o
   0   3   2     1072.49     1128.91     10.53 o
   1   3   2      178.20      191.00      3.79 o
   2   3   2      828.99      959.32      9.03 o
   3   3   2     1579.46     1564.23     12.20 o
   4   3   2        6.62       13.35      2.01 o
   5   3   2     2622.40     2620.32     22.64 o
   6   3   2      325.92      331.58      8.97 o
   7   3   2       97.76      101.38      6.54 o
   8   3   2       12.77       11.95      4.27 o
  -8   4   2      283.47      282.24     10.00 o
  -7   4   2        0.15        7.87      3.25 o
  -6   4   2      131.95      127.98      6.48 o
  -5   4   2      962.46     1002.55     12.88 o
  -4   4   2       85.05       88.25      3.06 o
  -3   4   2     2447.15     2392.67     16.68 o
  -2   4   2      966.64      980.50      9.41 o
  -1   4   2     3283.90     3192.16     20.72 o
   0   4   2     2608.15     2619.90     20.45 o
   1   4   2     7669.04     7840.15     50.44 o
   2   4   2     2116.77     2195.95     16.50 o
   3   4   2      505.90      470.01      6.22 o
   4   4   2     1269.17     1314.98     14.02 o
   5   4   2     2057.37     2003.13     19.61 o
   6   4   2       14.21       19.33      3.27 o
   7   4   2       17.46       21.08      5.46 o
   8   4   2      428.09      413.79     14.76 o
  -8   5   2      869.56      886.21     17.64 o
  -7   5   2       97.03       84.76      6.16 o
  -6   5   2      371.98      372.75      8.53 o
  -5   5   2      392.48      373.13      7.97 o
  -4   5   2     1573.90     1534.81     15.54 o
  -3   5   2      140.87      135.29      3.63 o
  -2   5   2        3.06        6.60      1.38 o
  -1   5   2     1345.05     1371.36     10.83 o
   0   5   2      502.02      517.06      5.74 o
   1   5   2       84.88       85.92      3.16 o
   2   5   2        5.46        8.85      1.33 o
   3   5   2       58.10       61.21      2.70 o
   4   5   2      851.81      864.36     20.95 o
   5   5   2       12.00       11.45      2.81 o
   6   5   2      481.46      436.04     12.87 o
   7   5   2      269.68      248.18     11.75 o
  -8   6   2      211.33      231.29     10.88 o
  -7   6   2       12.06       20.09      8.03 o
  -6   6   2      146.86      141.12      7.94 o
  -5   6   2       50.14       48.29      3.78 o
  -4   6   2      761.01      747.16     10.64 o
  -3   6   2       68.12       99.80      3.48 o
  -2   6   2      663.13      610.38      7.42 o
  -1   6   2      134.86      141.75      3.39 o
   0   6   2     5484.51     5528.84     31.56 o
   1   6   2        6.41        7.30      1.63 o
   2   6   2     4278.60     4143.99     29.33 o
   3   6   2      747.61      791.68     10.59 o
   4   6   2     1730.41     1701.19     20.40 o
   5   6   2      106.26      111.28      5.99 o
   6   6   2      141.50      137.22      8.36 o
   7   6   2      393.55      370.09     13.41 o
  -7   7   2       73.83       84.42      7.57 o
  -6   7   2     1878.66     1833.82     23.70 o
  -5   7   2        5.79        5.25      3.01 o
  -4   7   2     1031.15     1059.66     13.38 o
  -3   7   2      468.94      480.01      7.96 o
  -2   7   2      286.90      282.74      5.33 o
  -1   7   2      235.60      246.63      4.76 o
   0   7   2       65.86       78.55      3.63 o
   1   7   2      204.92      219.56      5.50 o
   2   7   2      511.76      523.93      8.68 o
   3   7   2       92.29      100.82      4.44 o
   4   7   2       38.83       50.54      4.43 o
   5   7   2      262.59      258.30      8.52 o
   6   7   2      555.75      545.58     15.22 o
   7   7   2       11.30       11.04      4.37 o
  -7   8   2        4.91        5.22      5.33 o
  -6   8   2        4.60        2.94      4.21 o
  -5   8   2        3.57        6.39      3.04 o
  -4   8   2       98.54      111.40      5.90 o
  -3   8   2      380.74      381.17      7.85 o
  -2   8   2      375.51      376.44      8.84 o
  -1   8   2       37.92       41.22      3.11 o
   0   8   2     1012.90     1036.37     12.69 o
   1   8   2     2785.40     2694.88     25.26 o
   2   8   2       45.19       63.12      3.85 o
   3   8   2        2.76        4.37      2.39 o
   4   8   2        3.31        5.37      2.71 o
   5   8   2     1047.93     1058.88     17.71 o
   6   8   2      273.21      270.64      9.62 o
  -6   9   2        0.44       -0.92      3.59 o
  -5   9   2     1033.10     1046.90     20.45 o
  -4   9   2       42.99       55.65      5.62 o
  -3   9   2      526.22      516.38     11.20 o
  -2   9   2       25.97       26.63      3.48 o
  -1   9   2        0.93        2.89      2.25 o
   0   9   2      494.59      482.64     10.42 o
   1   9   2      108.70      113.99      6.36 o
   2   9   2      312.54      307.54      7.53 o
   3   9   2      114.36      114.85      6.20 o
   4   9   2       17.12       16.67      3.61 o
   5   9   2      322.16      345.58     10.59 o
   6   9   2      108.33      103.25      7.32 o
  -6  10   2      118.62      128.78     10.59 o
  -5  10   2      763.77      723.26     22.73 o
  -4  10   2      125.99      127.24     10.62 o
  -3  10   2      386.07      404.38     15.98 o
  -2  10   2        2.53        6.69      2.59 o
  -1  10   2     1887.31     1854.62     33.33 o
   0  10   2       70.92       70.01      5.03 o
   1  10   2     3555.91     3458.51     33.53 o
   2  10   2      279.09      276.55      8.40 o
   3  10   2      766.34      776.16     16.85 o
   4  10   2       98.45       96.42      6.50 o
   5  10   2      317.46      325.74     12.50 o
  -5  11   2      528.94      508.82     20.09 o
  -4  11   2        5.80        4.87      5.22 o
  -3  11   2       57.55       73.82      9.96 o
  -2  11   2      205.27      202.97     13.93 o
  -1  11   2      176.58      182.66     11.82 o
   0  11   2      665.65      628.49     13.15 o
   1  11   2       11.59       20.18      3.55 o
   2  11   2        2.74        1.50      3.16 o
   3  11   2        2.44        5.58      3.42 o
   4  11   2       22.66       28.38      5.09 o
  -4  12   2      226.72      240.33     14.41 o
  -3  12   2        5.81       -2.11      6.22 o
  -2  12   2      271.71      287.45     11.30 o
  -1  12   2      561.58      574.21     15.59 o
   0  12   2      279.87      276.74     11.39 o
   1  12   2        5.39        5.65      3.17 o
   2  12   2      696.01      679.92     21.00 o
   3  12   2      448.22      451.02     14.10 o
  -2  13   2      139.15      164.65      9.94 o
  -1  13   2       59.89       60.53      6.88 o
   0  13   2       36.18       56.73      6.57 o
   1  13   2        1.53        4.39      3.74 o
  -9   0   3      363.54      334.81     16.01 o
  -7   0   3      622.46      602.99     18.44 o
  -5   0   3      271.42      270.90     10.59 o
  -3   0   3    11879.95    12064.20     85.30 o
  -1   0   3       16.56       28.04      2.08 o
   1   0   3     1902.65     2127.28     18.93 o
   3   0   3      339.76      372.37      7.64 o
   5   0   3       93.06       94.56      7.30 o
   7   0   3      198.57      204.58     11.77 o
  -9   1   3        4.37        8.61      7.25 o
  -8   1   3       54.73       46.37      5.11 o
  -7   1   3       28.19       35.80      4.18 o
  -6   1   3       28.15       30.84      3.87 o
  -5   1   3      137.97      144.44      6.35 o
  -4   1   3      613.36      622.50      7.29 o
  -3   1   3     7151.81     7164.16     38.27 o
  -2   1   3       14.92       38.81      3.01 o
  -1   1   3      376.84      447.68      5.31 o
   0   1   3     2640.89     2770.53     16.16 o
   1   1   3    13498.51    14213.57     78.72 o
   2   1   3     2484.56     2574.72     16.44 o
   3   1   3     3377.69     3462.75     23.37 o
   4   1   3      171.30      180.65      4.82 o
   5   1   3     1349.80     1316.55     17.20 o
   6   1   3      146.16      158.15      7.25 o
   7   1   3      349.67      351.64     10.42 o
   8   1   3       51.21       50.80      5.49 o
  -9   2   3       79.76       85.23     10.64 o
  -8   2   3      380.97      372.89     11.17 o
  -7   2   3      699.58      691.16     15.25 o
  -6   2   3      488.75      507.04     11.17 o
  -5   2   3      283.54      291.37      6.51 o
  -4   2   3     2135.76     2049.92     16.44 o
  -3   2   3     1944.70     1900.17     20.51 o
  -2   2   3       39.34       33.39      1.72 o
  -1   2   3        4.93        9.53      1.36 o
   0   2   3      531.47      474.82      5.21 o
   1   2   3     1698.88     1813.65     12.28 o
   2   2   3        0.13        1.78      0.98 o
   3   2   3        9.54       20.78      1.75 o
   4   2   3      326.23      334.17      6.60 o
   5   2   3      308.82      318.51      8.28 o
   6   2   3        2.10        3.76      2.67 o
   7   2   3      410.52      426.80     11.50 o
   8   2   3      148.32      154.57     10.34 o
  -8   3   3       57.97       60.02      5.81 o
  -7   3   3       13.45       31.89      4.22 o
  -6   3   3       18.78       16.96      3.28 o
  -5   3   3      703.60      681.78     10.24 o
  -4   3   3      374.26      361.33      5.83 o
  -3   3   3      436.10      441.32      6.00 o
  -2   3   3     1758.57     1620.57     12.04 o
  -1   3   3      496.44      451.53      6.00 o
   0   3   3      180.49      133.74      3.11 o
   1   3   3       93.93       99.17      3.06 o
   2   3   3     2672.41     2533.91     16.80 o
   3   3   3      188.32      187.34      3.98 o
   4   3   3     2040.76     1957.26     18.02 o
   5   3   3        0.63        0.13      2.01 o
   6   3   3     1150.35     1146.84     17.37 o
   7   3   3      335.15      322.26     12.87 o
  -8   4   3      170.65      201.86      8.69 o
  -7   4   3      717.48      715.09     18.04 o
  -6   4   3      676.59      646.38     12.81 o
  -5   4   3       42.82       42.72      3.45 o
  -4   4   3     2576.97     2575.64     18.90 o
  -3   4   3      630.52      612.60      8.61 o
  -2   4   3      495.50      496.89      7.90 o
  -1   4   3      906.00      985.37      9.72 o
   0   4   3     1114.06     1210.16     12.31 o
   1   4   3      706.12      707.24      8.49 o
   2   4   3       12.45       25.62      1.69 o
   3   4   3      198.24      194.03      4.20 o
   4   4   3      231.38      234.99      6.92 o
   5   4   3      571.60      573.55     11.41 o
   6   4   3      532.02      526.48     14.20 o
   7   4   3        0.73       -3.84      4.63 o
  -8   5   3       12.74        9.16      4.41 o
  -7   5   3       38.70       45.56      5.95 o
  -6   5   3      797.44      807.94     12.62 o
  -5   5   3       23.92       37.04      3.78 o
  -4   5   3     2274.90     2288.20     19.94 o
  -3   5   3     3886.77     3865.53     24.67 o
  -2   5   3     2713.02     2758.78     27.98 o
  -1   5   3     1033.85     1036.47     11.77 o
   0   5   3     4277.75     4215.98     28.21 o
   1   5   3     6117.31     6185.35     43.01 o
   2   5   3      784.43      794.64     10.07 o
   3   5   3      216.71      221.04      6.26 o
   4   5   3      804.60      809.41     18.91 o
   5   5   3     1554.89     1514.36     20.02 o
   6   5   3      138.52      134.06      8.35 o
   7   5   3       25.05       29.56      5.16 o
  -8   6   3      145.11      145.91      9.98 o
  -7   6   3     1382.04     1425.51     30.18 o
  -6   6   3      131.23      124.90      6.59 o
  -5   6   3      189.39      180.72      6.96 o
  -4   6   3       53.70       51.85      4.18 o
  -3   6   3     1706.83     1684.48     16.47 o
  -2   6   3     1378.23     1466.75     14.40 o
  -1   6   3      720.22      677.78      7.26 o
   0   6   3      291.99      277.63      6.15 o
   1   6   3      453.95      438.25      7.38 o
   2   6   3     1018.84      996.64     13.16 o
   3   6   3        2.49        4.03      1.91 o
   4   6   3       15.90       18.88      3.22 o
   5   6   3      927.07      933.67     15.88 o
   6   6   3      284.50      278.19     11.00 o
   7   6   3      520.78      518.60     21.17 o
  -7   7   3        3.29       11.39      6.29 o
  -6   7   3        0.29        3.40      3.01 o
  -5   7   3       36.35       40.62      5.16 o
  -4   7   3      328.44      334.94      8.78 o
  -3   7   3      584.65      574.03     10.12 o
  -2   7   3      938.13      939.02     13.85 o
  -1   7   3     1815.06     1757.13     19.74 o
   0   7   3        1.40        2.10      1.84 o
   1   7   3     3481.88     3497.12     29.71 o
   2   7   3      213.94      215.30      5.85 o
   3   7   3      517.08      515.36     10.73 o
   4   7   3      118.93      108.97      6.43 o
   5   7   3      749.15      750.99     14.65 o
   6   7   3       74.00       79.63      7.71 o
  -7   8   3      405.32      407.30     19.85 o
  -6   8   3      303.85      313.05      9.96 o
  -5   8   3      597.91      608.06     13.26 o
  -4   8   3      137.60      148.58      6.48 o
  -3   8   3       34.98       36.61      3.98 o
  -2   8   3      435.06      416.37      9.63 o
  -1   8   3      213.19      226.51      7.18 o
   0   8   3      396.90      394.77      9.22 o
   1   8   3      125.87      111.20      5.56 o
   2   8   3      211.70      219.77      6.26 o
   3   8   3      282.20      274.79      8.25 o
   4   8   3      756.53      767.26     16.15 o
   5   8   3      174.37      195.78     11.02 o
   6   8   3      413.14      427.13     14.26 o
  -6   9   3      293.89      297.68     11.80 o
  -5   9   3      149.82      145.14     10.50 o
  -4   9   3        3.27        8.23      3.79 o
  -3   9   3        0.85        6.91      2.76 o
  -2   9   3      758.23      752.82     13.62 o
  -1   9   3     1071.98     1059.64     16.21 o
   0   9   3     5240.74     5045.32     42.53 o
   1   9   3      173.26      176.13      6.81 o
   2   9   3     1437.55     1417.83     18.99 o
   3   9   3      117.38      128.56      7.64 o
   4   9   3     1938.15     1974.39     31.73 o
   5   9   3        7.08        2.59      3.52 o
  -6  10   3     1259.31     1309.67     32.30 o
  -5  10   3       14.12        1.14      4.80 o
  -4  10   3      458.23      413.69     18.90 o
  -3  10   3      281.27      268.68     19.71 o
  -2  10   3       90.76      101.22      6.02 o
  -1  10   3       82.95       96.32      6.42 o
   0  10   3       69.38       79.91      5.50 o
   1  10   3       93.73      107.29      6.16 o
   2  10   3        6.59        8.76      3.00 o
   3  10   3       58.74       50.91      5.97 o
   4  10   3       57.18       76.06      7.09 o
   5  10   3        0.72        0.31      3.67 o
  -5  11   3      173.25      185.55     13.70 o
  -4  11   3      349.31      373.17     16.83 o
  -3  11   3      657.48      655.30     21.21 o
  -2  11   3     1264.83     1177.76     22.18 o
  -1  11   3       90.37      105.31      6.40 o
   0  11   3      718.86      711.67     15.49 o
   1  11   3      820.47      821.88     16.29 o
   2  11   3      442.58      458.61     11.76 o
   3  11   3       21.39       25.39      9.31 o
   4  11   3      399.16      402.30     13.54 o
  -4  12   3       51.37       49.43      8.70 o
  -3  12   3      419.72      427.50     28.60 o
  -2  12   3        0.64        3.27      3.57 o
  -1  12   3      201.28      191.43      9.44 o
   0  12   3       58.97       57.83      6.62 o
   1  12   3       59.34       66.20      5.69 o
   2  12   3        1.12        9.24      3.96 o
   3  12   3        9.87       13.31      5.64 o
  -1  13   3      430.29      450.34     14.78 o
   0  13   3       53.18       58.22      6.85 o
  -8   0   4       13.34       13.51      8.95 o
  -6   0   4     2559.27     2471.76     38.08 o
  -4   0   4     8821.46     9231.05    177.02 o
  -2   0   4     3813.32     3697.88     31.35 o
   0   0   4     2919.47     2774.07     24.28 o
   2   0   4     6151.66     6482.53     49.83 o
   4   0   4      597.31      595.49     11.43 o
   6   0   4     2340.49     2399.36     39.02 o
  -9   1   4        0.50        3.80      3.25 o
  -8   1   4      292.74      281.78      9.77 o
  -7   1   4      156.13      171.29      7.32 o
  -6   1   4     1510.81     1429.56     19.39 o
  -5   1   4      439.05      454.54      8.17 o
  -4   1   4     2614.10     2559.81     19.88 o
  -3   1   4      547.41      517.88      6.58 o
  -2   1   4      646.66      641.71      6.82 o
  -1   1   4      453.13      475.03      5.36 o
   0   1   4       20.36       33.04      1.95 o
   1   1   4     2439.56     2722.63     17.17 o
   2   1   4       57.66       54.93      2.50 o
   3   1   4      303.34      306.93      5.22 o
   4   1   4      543.22      578.34      8.97 o
   5   1   4       57.11       63.40      4.66 o
   6   1   4      966.78      989.65     16.59 o
   7   1   4      574.29      557.75     17.07 o
  -8   2   4        5.02        6.67      3.21 o
  -7   2   4        0.70       17.59      3.94 o
  -6   2   4      107.27      102.16      5.92 o
  -5   2   4       13.46       16.50      2.52 o
  -4   2   4      464.30      516.79      7.08 o
  -3   2   4     3459.12     3393.65     28.21 o
  -2   2   4       43.52       47.30      2.03 o
  -1   2   4       32.61       59.87      2.62 o
   0   2   4     5536.99     5697.47     30.79 o
   1   2   4     7680.62     7724.40     50.60 o
   2   2   4     5985.89     6246.56     34.79 o
   3   2   4      666.07      642.49      7.82 o
   4   2   4       72.16       68.56      3.60 o
   5   2   4      445.38      452.48      9.97 o
   6   2   4      218.81      234.85     11.09 o
   7   2   4       45.88       51.47      7.07 o
  -8   3   4        0.57        0.85      9.38 o
  -7   3   4     1820.71     1789.57     23.89 o
  -6   3   4       20.69       22.09      3.68 o
  -5   3   4      688.47      712.54     10.64 o
  -4   3   4      214.01      201.53      4.63 o
  -3   3   4     1844.08     1760.75     15.71 o
  -2   3   4        2.42        4.89      1.70 o
  -1   3   4        2.22        4.53      1.37 o
   0   3   4      156.86      200.19      3.41 o
   1   3   4      138.56      153.38      3.28 o
   2   3   4      334.44      366.08      5.41 o
   3   3   4      508.59      523.20      7.45 o
   4   3   4      330.88      318.95      6.83 o
   5   3   4       62.46       70.73      5.94 o
   6   3   4       20.91       25.20      4.41 o
   7   3   4      420.95      436.36     17.39 o
  -8   4   4       17.33       15.53      4.62 o
  -7   4   4       85.90       90.71      7.66 o
  -6   4   4       17.38       19.06      3.43 o
  -5   4   4      167.16      168.20      9.59 o
  -4   4   4      695.27      727.10     13.67 o
  -3   4   4     1126.98     1092.95     10.45 o
  -2   4   4     1238.72     1162.10     12.06 o
  -1   4   4     2688.59     2640.41     19.78 o
   0   4   4      622.20      626.88     10.71 o
   1   4   4     2871.51     2808.64     21.26 o
   2   4   4     2965.84     3204.88     40.51 o
   3   4   4     1151.11     1149.40     13.05 o
   4   4   4       99.20      100.65      5.26 o
   5   4   4     1296.78     1279.16     18.24 o
   6   4   4     1275.23     1173.98     27.64 o
   7   4   4      138.99      140.60      9.36 o
  -8   5   4      294.70      291.01     13.93 o
  -7   5   4      250.23      237.52     10.43 o
  -6   5   4      302.40      312.21      9.13 o
  -5   5   4      465.62      456.67     10.40 o
  -4   5   4      890.55      905.09     11.91 o
  -3   5   4     1162.94     1147.36     17.67 o
  -2   5   4     1222.03     1171.32     12.47 o
  -1   5   4      616.53      586.27     10.04 o
   0   5   4      510.85      507.69      9.29 o
   1   5   4      190.73      187.88      4.81 o
   2   5   4      130.37      128.46      4.37 o
   3   5   4      135.51      124.89      4.57 o
   4   5   4      569.12      549.70     11.31 o
   5   5   4      195.21      192.71      7.46 o
   6   5   4        9.09       13.02      5.50 o
   7   5   4      216.55      246.47     19.68 o
  -8   6   4       13.96       12.49      4.79 o
  -7   6   4        1.79       14.99      4.30 o
  -6   6   4        0.33        2.80      3.71 o
  -5   6   4       21.66       23.84      5.62 o
  -4   6   4      267.08      268.17      6.70 o
  -3   6   4       68.27       73.91      3.86 o
  -2   6   4     2265.74     2100.17     22.14 o
  -1   6   4      469.96      431.07      9.04 o
   0   6   4     2619.37     2513.68     24.58 o
   1   6   4       95.20      108.75      5.79 o
   2   6   4     2726.30     2642.34     24.99 o
   3   6   4     1147.04     1159.61     18.07 o
   4   6   4      615.13      637.47     12.66 o
   5   6   4       34.25       37.31      4.40 o
   6   6   4      498.44      499.06     14.95 o
  -7   7   4      217.38      245.16     12.69 o
  -6   7   4      695.81      692.16     14.35 o
  -5   7   4       29.44       35.13      4.21 o
  -4   7   4      246.39      249.45      7.73 o
  -3   7   4      262.39      278.00      8.17 o
  -2   7   4      687.84      640.14     11.80 o
  -1   7   4      147.96      139.88      5.74 o
   0   7   4        0.60       -1.74      1.74 o
   1   7   4       65.65       65.17      4.51 o
   2   7   4      294.58      284.40      7.94 o
   3   7   4       77.88       74.80      6.01 o
   4   7   4       52.75       58.65      5.12 o
   5   7   4        7.38        4.07      3.00 o
   6   7   4      342.69      353.03     13.00 o
  -7   8   4        0.70        1.56      3.77 o
  -6   8   4       43.40       50.92      7.09 o
  -5   8   4       66.94       68.62      6.71 o
  -4   8   4       69.37       71.90      6.62 o
  -3   8   4      782.97      738.09     14.83 o
  -2   8   4      180.39      186.40      7.86 o
  -1   8   4       43.16       33.13      5.07 o
   0   8   4       42.67       56.28      4.57 o
   1   8   4      775.74      761.47     13.44 o
   2   8   4       25.61       30.11      3.86 o
   3   8   4      920.73      904.72     18.06 o
   4   8   4     1587.64     1502.54     24.82 o
   5   8   4     1071.72     1006.64     20.77 o
  -6   9   4       26.48       24.36      5.41 o
  -5   9   4      246.20      265.59     11.63 o
  -4   9   4      196.16      175.17     11.92 o
  -3   9   4      647.32      645.54     19.24 o
  -2   9   4      544.24      519.58     16.92 o
  -1   9   4      464.06      467.90     10.94 o
   0   9   4      575.43      558.99     11.91 o
   1   9   4      140.33      149.96      6.55 o
   2   9   4       81.60       83.38      5.50 o
   3   9   4      171.89      169.54      8.72 o
   4   9   4       65.56       74.36      6.98 o
   5   9   4      158.13      169.31     14.63 o
  -5  10   4       83.67       90.74     16.36 o
  -4  10   4        0.09        4.88      5.40 o
  -3  10   4      712.35      695.58     14.31 o
  -2  10   4        9.35       11.87      3.48 o
  -1  10   4     2299.95     2244.86     26.72 o
   0  10   4        6.48       10.66      2.88 o
   1  10   4      496.25      493.39     11.80 o
   2  10   4       18.72       19.31      3.56 o
   3  10   4      923.05      949.29     19.99 o
   4  10   4       67.52       68.51      7.14 o
  -4  11   4      325.68      346.38     40.11 o
  -3  11   4      210.28      235.82     11.85 o
  -2  11   4      847.62      836.77     22.52 o
  -1  11   4      543.30      539.80     17.72 o
   0  11   4       35.56       46.21      4.88 o
   1  11   4        8.70        2.33      4.56 o
   2  11   4      230.09      235.07     10.53 o
   3  11   4        1.02        0.13      3.49 o
  -3  12   4       19.24       11.70      8.61 o
  -2  12   4      144.73      150.12     15.82 o
  -1  12   4      258.14      261.13      9.43 o
   0  12   4      457.31      435.07     11.99 o
   1  12   4        7.07        3.75      4.59 o
   2  12   4      288.24      253.70     13.82 o
  -7   0   5      892.76      894.71     23.09 o
  -5   0   5     2740.74     2753.10     29.53 o
  -3   0   5     1972.77     1940.19     21.47 o
  -1   0   5     1653.50     1600.66     28.86 o
   1   0   5     2427.73     2505.04     29.80 o
   3   0   5       68.10       74.19      4.64 o
   5   0   5        2.16        1.82      3.37 o
   7   0   5      858.58      866.41     75.92 o
  -8   1   5       83.16       85.78      6.64 o
  -7   1   5        1.35        7.94      3.18 o
  -6   1   5      250.74      247.86      8.24 o
  -5   1   5       74.20       85.18      3.65 o
  -4   1   5       54.82       60.40      3.04 o
  -3   1   5      425.27      419.73      6.25 o
  -2   1   5     1253.14     1253.37     10.84 o
  -1   1   5     3256.11     3335.89     20.78 o
   0   1   5     1415.42     1445.16     11.60 o
   1   1   5     5908.19     6142.45     41.62 o
   2   1   5      109.53      108.36      3.26 o
   3   1   5      580.21      588.86      7.84 o
   4   1   5      275.81      273.25      6.48 o
   5   1   5     2342.80     2337.98     25.51 o
   6   1   5       51.50       48.30      5.88 o
   7   1   5      538.23      552.08     18.15 o
  -8   2   5      112.61      115.60     10.07 o
  -7   2   5      615.95      599.17     15.79 o
  -6   2   5     1507.77     1481.47     20.06 o
  -5   2   5      217.29      227.34      6.19 o
  -4   2   5        6.70        8.74      1.81 o
  -3   2   5       45.62       44.20      2.45 o
  -2   2   5     3529.68     3551.40     22.73 o
  -1   2   5        0.56        3.43      1.01 o
   0   2   5       26.90       35.57      1.92 o
   1   2   5      436.23      471.61      6.71 o
   2   2   5      243.80      256.54      5.36 o
   3   2   5       47.17       54.44      3.84 o
   4   2   5      191.31      180.29      5.41 o
   5   2   5      579.72      603.93     26.18 o
   6   2   5      215.83      228.14      9.67 o
   7   2   5       13.67       12.28      4.23 o
  -8   3   5       54.75       48.03      6.67 o
  -7   3   5       48.72       46.70      5.95 o
  -6   3   5       54.71       49.96      4.61 o
  -5   3   5       39.31       40.41      4.12 o
  -4   3   5      125.20      126.39      4.63 o
  -3   3   5       12.61       17.16      2.24 o
  -2   3   5      322.37      287.84      5.87 o
  -1   3   5      728.86      739.09     10.19 o
   0   3   5      361.73      283.13      4.54 o
   1   3   5      142.99      151.00      3.91 o
   2   3   5     6658.76     6578.97     42.06 o
   3   3   5        2.71        4.94      1.79 o
   4   3   5      614.22      624.89     11.78 o
   5   3   5      204.28      192.98      8.48 o
   6   3   5     1933.44     1961.04     54.18 o
   7   3   5        7.03       16.21      8.63 o
  -8   4   5      295.18      319.41     24.22 o
  -7   4   5      260.17      247.03     10.76 o
  -6   4   5     1257.33     1242.28     24.09 o
  -5   4   5       16.16       21.07      3.52 o
  -4   4   5      913.27      929.21     12.26 o
  -3   4   5      224.65      206.74      5.56 o
  -2   4   5     1856.08     1794.97     16.78 o
  -1   4   5      214.20      209.78      5.88 o
   0   4   5      745.62      737.64     11.49 o
   1   4   5       71.62       75.13      3.76 o
   2   4   5      127.22      129.04      4.51 o
   3   4   5       79.25       79.39      4.03 o
   4   4   5      502.89      477.35     10.61 o
   5   4   5       56.64       58.01      5.84 o
   6   4   5      546.99      567.38     20.16 o
  -8   5   5      125.55      143.80     14.14 o
  -7   5   5        3.50        8.06      4.24 o
  -6   5   5      373.99      371.37     10.22 o
  -5   5   5      500.68      504.30     11.09 o
  -4   5   5      546.92      537.82      9.78 o
  -3   5   5      426.02      392.07     11.31 o
  -2   5   5     1679.09     1600.37     18.80 o
  -1   5   5      906.19      889.44     13.29 o
   0   5   5      639.31      642.31     11.16 o
   1   5   5     1974.90     1940.29     21.15 o
   2   5   5      654.73      682.92     11.63 o
   3   5   5      919.01      926.72     12.54 o
   4   5   5      539.18      521.06     13.69 o
   5   5   5      977.86      969.19     24.77 o
   6   5   5      229.15      232.00     10.32 o
  -7   6   5      453.26      479.74     15.04 o
  -6   6   5        2.94        7.40      3.53 o
  -5   6   5      666.91      656.33     13.01 o
  -4   6   5      442.29      434.57      8.67 o
  -3   6   5     2740.70     2616.94     26.76 o
  -2   6   5       62.02       62.61      4.45 o
  -1   6   5      655.75      628.74     11.47 o
   0   6   5      268.61      251.64      7.29 o
   1   6   5      417.66      430.28      9.61 o
   2   6   5        6.66        6.50      2.42 o
   3   6   5      173.79      165.55      7.59 o
   4   6   5       98.33      102.24      7.01 o
   5   6   5      216.15      227.41     10.77 o
   6   6   5       13.55       18.86      4.61 o
  -7   7   5        1.91       10.07      4.19 o
  -6   7   5       68.26       74.79      6.14 o
  -5   7   5        1.65       10.02      3.77 o
  -4   7   5      229.03      251.76      8.10 o
  -3   7   5      817.66      775.79     13.84 o
  -2   7   5       24.38       24.59      4.64 o
  -1   7   5      903.68      882.11     14.44 o
   0   7   5     1053.20      997.40     15.36 o
   1   7   5      952.91      913.03     14.76 o
   2   7   5      308.51      291.35     12.05 o
   3   7   5     1583.97     1597.51     27.16 o
   4   7   5       24.61       26.22      4.58 o
   5   7   5      664.75      701.75     17.18 o
  -6   8   5      285.04      304.60     12.02 o
  -5   8   5      375.54      388.19     13.02 o
  -4   8   5      237.89      254.55     13.91 o
  -3   8   5      278.38      265.50      8.42 o
  -2   8   5     1840.66     1773.21     22.35 o
  -1   8   5        4.28        4.86      2.49 o
   0   8   5      480.52      457.10     10.71 o
   1   8   5        0.27        4.47      2.38 o
   2   8   5       72.14       71.67      7.15 o
   3   8   5       33.59       42.76      5.43 o
   4   8   5       42.84       38.51      5.42 o
   5   8   5        1.31       -0.73      3.56 o
  -6   9   5        7.37       12.95      4.34 o
  -5   9   5       90.36       99.45      8.28 o
  -4   9   5      138.00      142.49      8.96 o
  -3   9   5        1.09        5.96      2.97 o
  -2   9   5     2236.81     2158.45     26.09 o
  -1   9   5        5.95        5.85      2.64 o
   0   9   5     1273.56     1278.12     27.40 o
   1   9   5        5.08        9.06      2.87 o
   2   9   5     2383.36     2330.97     30.52 o
   3   9   5      304.45      310.57     11.60 o
   4   9   5      709.69      696.31     17.78 o
  -5  10   5       16.23       11.92      4.87 o
  -4  10   5      443.89      441.66     15.42 o
  -3  10   5        3.52        2.59      2.82 o
  -2  10   5      405.55      417.68     11.32 o
  -1  10   5      231.42      239.62      8.56 o
   0  10   5      115.62      114.02      7.36 o
   1  10   5      103.36      110.16      6.68 o
   2  10   5       69.29       76.25      5.98 o
   3  10   5       52.72       52.00      6.53 o
  -4  11   5      520.73      551.87     17.11 o
  -3  11   5      120.07      117.66     10.16 o
  -2  11   5      116.02      106.47      7.04 o
  -1  11   5      216.22      227.41     10.81 o
   0  11   5      311.10      315.59     10.24 o
   1  11   5      126.93      115.76      7.14 o
   2  11   5      753.02      732.95     18.84 o
  -2  12   5        1.14        6.31      3.89 o
  -1  12   5       62.65       78.90      8.72 o
   0  12   5       99.56      113.65      7.50 o
  -8   0   6      252.81      193.43     19.71 o
  -6   0   6     1555.96     1463.15     28.46 o
  -4   0   6       66.59       64.38      4.69 o
  -2   0   6     2331.52     2237.73     23.67 o
   0   0   6      819.61      831.23     13.53 o
   2   0   6     2293.66     2236.30     25.54 o
   4   0   6     3058.20     3152.35     41.83 o
   6   0   6     1088.80     1085.65     40.86 o
  -8   1   6      247.69      257.15     11.50 o
  -7   1   6      154.35      165.92      9.30 o
  -6   1   6     2014.96     1901.53     27.82 o
  -5   1   6      227.97      224.21      7.30 o
  -4   1   6        3.66        3.30      1.76 o
  -3   1   6      825.39      825.79      9.43 o
  -2   1   6     3290.05     3211.67     21.49 o
  -1   1   6     1231.49     1207.15     10.98 o
   0   1   6      130.79      118.83      3.48 o
   1   1   6       23.07       31.04      2.30 o
   2   1   6       13.61       11.90      1.85 o
   3   1   6      195.66      198.08      4.93 o
   4   1   6      349.29      340.46      8.33 o
   5   1   6      230.88      248.21      9.57 o
   6   1   6      238.70      257.70     10.84 o
  -8   2   6      121.37      116.87     10.79 o
  -7   2   6       94.12       91.95      7.87 o
  -6   2   6      619.05      590.46     19.39 o
  -5   2   6      147.59      149.08      5.34 o
  -4   2   6      121.82      118.20      4.72 o
  -3   2   6       90.03       97.55      4.25 o
  -2   2   6     3278.12     3308.01     25.14 o
  -1   2   6     1124.83     1061.93     13.07 o
   0   2   6      909.02      919.14      9.35 o
   1   2   6     1677.27     1645.01     13.91 o
   2   2   6      584.20      603.86      9.09 o
   3   2   6      219.30      232.43      6.79 o
   4   2   6      191.04      193.12      6.83 o
   5   2   6      448.85      461.85     16.44 o
   6   2   6      620.41      604.53     19.07 o
  -8   3   6        1.39        6.72      4.24 o
  -7   3   6      784.74      778.83     18.52 o
  -6   3   6       36.69       43.30      4.62 o
  -5   3   6      252.34      239.96      7.80 o
  -4   3   6      137.59      132.15      5.02 o
  -3   3   6     1036.71     1013.94     12.53 o
  -2   3   6      181.68      196.05      5.35 o
  -1   3   6       98.28       79.12      3.68 o
   0   3   6     1174.09     1150.06     17.19 o
   1   3   6       14.82       18.50      2.95 o
   2   3   6       56.92       45.39      3.28 o
   3   3   6      223.36      234.78      7.69 o
   4   3   6        0.22        1.77      2.28 o
   5   3   6      223.20      237.79      9.67 o
   6   3   6       74.65       87.39      7.57 o
  -8   4   6        0.25        5.89      4.23 o
  -7   4   6        7.38       19.37      6.52 o
  -6   4   6      123.30      123.68      6.79 o
  -5   4   6       95.67       95.80      5.77 o
  -4   4   6       33.41       43.43      3.64 o
  -3   4   6      386.11      366.95      7.65 o
  -2   4   6      828.00      806.38     12.92 o
  -1   4   6     1227.27     1139.79     15.51 o
   0   4   6      829.23      827.07     12.98 o
   1   4   6      861.96      846.39     15.22 o
   2   4   6     1572.28     1474.32     18.19 o
   3   4   6     1398.42     1398.68     18.07 o
   4   4   6      247.07      212.45      7.58 o
   5   4   6     1124.54     1056.53     21.68 o
   6   4   6      318.72      325.15     15.87 o
  -7   5   6      167.86      183.47     13.30 o
  -6   5   6     1449.51     1464.30     21.14 o
  -5   5   6      649.58      612.15     12.60 o
  -4   5   6      334.73      333.77     10.52 o
  -3   5   6      854.33      836.19     13.89 o
  -2   5   6     1262.50     1188.66     16.59 o
  -1   5   6      577.85      559.14     12.40 o
   0   5   6       13.12       18.21      2.87 o
   1   5   6      695.96      646.33     11.97 o
   2   5   6       46.65       48.99      4.24 o
   3   5   6       70.64       78.51      6.10 o
   4   5   6       17.46       16.29      3.88 o
   5   5   6       45.56       65.29      7.81 o
  -7   6   6        6.79       20.40      6.49 o
  -6   6   6        2.03        6.10      4.21 o
  -5   6   6       47.52       45.35      5.64 o
  -4   6   6      115.18      115.91      6.22 o
  -3   6   6      288.27      283.89      8.36 o
  -2   6   6     1580.48     1519.37     19.82 o
  -1   6   6       50.27       50.38      4.41 o
   0   6   6      664.73      645.71     12.28 o
   1   6   6      554.13      529.87     11.20 o
   2   6   6     2134.14     2152.72     31.89 o
   3   6   6      256.84      227.51      9.40 o
   4   6   6      107.34      129.31      7.98 o
   5   6   6       31.29       38.37      6.94 o
  -7   7   6       60.18       90.88     10.76 o
  -6   7   6      341.97      364.05     22.70 o
  -5   7   6       14.37       21.40      4.63 o
  -4   7   6      308.99      308.45      9.19 o
  -3   7   6      358.47      359.22      9.73 o
  -2   7   6      605.27      578.14     12.15 o
  -1   7   6        0.19        4.63      2.39 o
   0   7   6      436.87      412.13     10.17 o
   1   7   6        1.37        6.31      2.40 o
   2   7   6      320.86      308.41     10.29 o
   3   7   6      200.54      183.55      8.76 o
   4   7   6       19.19       23.57      4.55 o
   5   7   6       34.35       34.53      6.11 o
  -6   8   6        2.17        7.83      4.25 o
  -5   8   6        5.00        4.36      3.61 o
  -4   8   6       21.90       30.23      6.82 o
  -3   8   6       26.32       32.80      4.12 o
  -2   8   6       82.42       95.01      6.00 o
  -1   8   6       81.68       79.27      5.65 o
   0   8   6      104.32       91.56      5.87 o
   1   8   6     1929.78     1813.73     26.43 o
   2   8   6      925.78      873.35     15.92 o
   3   8   6      749.62      710.49     19.04 o
   4   8   6      970.94     1021.60     21.58 o
  -5   9   6      655.87      715.56     18.57 o
  -4   9   6     1207.44     1153.36     23.07 o
  -3   9   6      865.77      847.30     16.20 o
  -2   9   6        0.75        7.95      2.81 o
  -1   9   6      124.40      127.48      7.01 o
   0   9   6       28.06       43.06      6.23 o
   1   9   6      262.82      270.44      9.10 o
   2   9   6       33.99       44.95      4.90 o
   3   9   6       32.04       33.39      6.93 o
  -4  10   6      114.01      121.72     11.04 o
  -3  10   6      383.92      383.10     11.28 o
  -2  10   6       44.33       45.81      5.04 o
  -1  10   6      321.65      324.10     10.23 o
   0  10   6       64.43       66.49      5.86 o
   1  10   6      823.84      791.43     23.21 o
   2  10   6      291.42      306.35     12.89 o
  -3  11   6      456.84      495.45     17.60 o
  -2  11   6      499.76      521.00     13.48 o
  -1  11   6       59.84       66.24      5.97 o
   0  11   6      123.42      142.46      8.01 o
   1  11   6       42.17       48.80      5.29 o
  -7   0   7      743.27      671.36     30.65 o
  -5   0   7     1235.27     1287.46     34.10 o
  -3   0   7     2091.37     1971.04     30.42 o
  -1   0   7     2821.76     2834.58     28.83 o
   1   0   7       97.52      102.76      5.32 o
   3   0   7      294.03      312.41     14.84 o
  -8   1   7      326.61      274.35     15.56 o
  -7   1   7       23.20       29.35      7.26 o
  -6   1   7        0.90        3.30      6.85 o
  -5   1   7       12.37       18.04      4.32 o
  -4   1   7        6.36       14.41      2.74 o
  -3   1   7      763.99      757.27     10.91 o
  -2   1   7      861.40      888.87     11.55 o
  -1   1   7      926.96      945.26     11.74 o
   0   1   7       61.80       67.54      3.70 o
   1   1   7      775.72      763.93      9.48 o
   2   1   7      169.99      167.18      5.11 o
   3   1   7     3599.81     3633.18     29.02 o
   4   1   7      135.37      137.10      6.92 o
   5   1   7      653.13      653.08     15.89 o
  -8   2   7       41.13       44.69      8.45 o
  -7   2   7      102.86       83.77      8.40 o
  -6   2   7      465.21      493.89     11.62 o
  -5   2   7        5.68        7.93      2.68 o
  -4   2   7      221.18      246.14      6.78 o
  -3   2   7      526.69      518.92      9.17 o
  -2   2   7     2471.86     2456.65     21.54 o
  -1   2   7      625.15      606.75      9.38 o
   0   2   7       48.93       58.27      3.71 o
   1   2   7      118.54      123.96      5.19 o
   2   2   7     1621.24     1612.71     22.40 o
   3   2   7        1.78       -1.16      1.83 o
   4   2   7       30.65       28.28      3.70 o
   5   2   7        5.49        6.07      3.30 o
  -8   3   7       84.68       91.27     10.62 o
  -7   3   7       13.42       18.48      6.09 o
  -6   3   7       24.25       18.10      4.32 o
  -5   3   7       28.93       35.34      3.63 o
  -4   3   7       73.77       66.15      4.40 o
  -3   3   7       37.11       38.13      3.49 o
  -2   3   7      412.98      405.27      8.02 o
  -1   3   7       71.98       72.77      4.56 o
   0   3   7     1306.91     1268.35     19.28 o
   1   3   7       46.98       49.28      4.35 o
   2   3   7     2545.81     2580.85     58.10 o
   3   3   7       58.14       61.42      4.58 o
   4   3   7      993.58     1021.17     19.32 o
   5   3   7        2.21        9.24      3.75 o
  -7   4   7      126.24      137.84      9.56 o
  -6   4   7      865.91      887.53     16.21 o
  -5   4   7       33.52       35.37      4.35 o
  -4   4   7      933.00      951.69     14.04 o
  -3   4   7      132.82      130.82      6.13 o
  -2   4   7     1331.56     1246.12     17.34 o
  -1   4   7       64.06       61.94      4.58 o
   0   4   7      445.67      460.31     10.20 o
   1   4   7        0.49        0.12      2.69 o
   2   4   7       14.83       13.70      2.88 o
   3   4   7      489.11      469.86     12.87 o
   4   4   7      169.08      175.14      8.58 o
   5   4   7       84.76      112.84      9.68 o
  -7   5   7       31.49       26.41      5.26 o
  -6   5   7       53.60       56.06      5.43 o
  -5   5   7        0.67        8.69      3.66 o
  -4   5   7      311.01      318.10      9.08 o
  -3   5   7       84.73       85.78      5.58 o
  -2   5   7       51.14       56.46      5.22 o
  -1   5   7     1536.73     1468.83     19.48 o
   0   5   7      327.32      319.05      9.91 o
   1   5   7      341.66      316.23      8.82 o
   2   5   7      646.41      604.96     12.44 o
   3   5   7      950.32      967.97     19.13 o
   4   5   7      541.71      540.48     14.69 o
   5   5   7       81.48      100.92     13.53 o
  -7   6   7      501.22      577.60     21.65 o
  -6   6   7        5.45        9.50      3.99 o
  -5   6   7      998.89      998.71     20.59 o
  -4   6   7       48.70       55.29      4.99 o
  -3   6   7      755.63      762.51     16.83 o
  -2   6   7      105.98      103.59      6.03 o
  -1   6   7      990.40      948.60     15.76 o
   0   6   7        1.64        2.96      2.21 o
   1   6   7       37.07       46.59      4.59 o
   2   6   7       50.76       48.61      4.70 o
   3   6   7        4.46        3.65      3.06 o
   4   6   7       19.71       16.21      6.56 o
  -6   7   7        7.88       11.16      4.36 o
  -5   7   7        8.56       17.22      4.20 o
  -4   7   7      310.90      302.00      9.53 o
  -3   7   7      368.27      352.85     15.02 o
  -2   7   7      120.07      129.66     11.60 o
  -1   7   7      166.69      158.22      6.88 o
   0   7   7        0.83        1.07      2.15 o
   1   7   7     1439.84     1454.91     28.04 o
   2   7   7      175.94      170.02      7.47 o
   3   7   7      607.54      663.78     20.63 o
   4   7   7        3.90        5.88      3.35 o
  -6   8   7      712.51      768.72     19.63 o
  -5   8   7      256.19      290.91     11.96 o
  -4   8   7      168.94      179.07      8.14 o
  -3   8   7        1.38        3.91      3.28 o
  -2   8   7       44.08       41.30      4.65 o
  -1   8   7       55.54       56.45      7.23 o
   0   8   7       62.03       56.25      5.46 o
   1   8   7      304.72      294.28      9.56 o
   2   8   7      266.57      274.63      9.78 o
   3   8   7        2.71        0.39      3.05 o
  -5   9   7        3.41        1.77      3.91 o
  -4   9   7      278.42      304.60     12.31 o
  -3   9   7       38.35       33.37      4.56 o
  -2   9   7      894.42      902.46     17.19 o
  -1   9   7       29.01       25.81      4.43 o
   0   9   7     1205.34     1146.29     19.48 o
   1   9   7      129.03      138.40      7.67 o
   2   9   7      471.19      418.75     14.24 o
  -4  10   7      448.56      452.32     15.79 o
  -3  10   7       72.59       75.41      6.26 o
  -2  10   7      220.78      235.59      9.17 o
  -1  10   7       86.37       88.86      6.57 o
   0  10   7      645.30      660.36     15.07 o
   1  10   7        6.74        6.39      2.87 o
  -6   0   8        2.24        4.93      8.14 o
  -4   0   8       18.69       18.91      5.09 o
  -2   0   8      375.87      368.87     12.76 o
   0   0   8      984.84     1008.35     21.01 o
   2   0   8     3587.64     3645.82     37.96 o
   4   0   8      905.50      895.75     30.86 o
  -7   1   8        5.79        7.36      6.66 o
  -6   1   8      310.74      325.24     20.02 o
  -5   1   8      812.89      837.57     14.72 o
  -4   1   8      837.02      834.17     14.31 o
  -3   1   8      206.59      188.89      7.07 o
  -2   1   8     1072.72     1046.09     19.81 o
  -1   1   8      232.59      219.02      6.06 o
   0   1   8       76.99       73.73      4.14 o
   1   1   8       87.82       86.76      5.00 o
   2   1   8      285.45      273.79      7.93 o
   3   1   8       80.44       87.56      6.20 o
   4   1   8       27.10       29.76     14.57 o
   5   1   8        2.53       -1.02      4.12 o
  -7   2   8        2.64       -4.91      5.26 o
  -6   2   8        2.58        0.37      3.80 o
  -5   2   8       47.90       51.38      4.93 o
  -4   2   8      763.28      773.14     13.17 o
  -3   2   8      180.24      164.62      5.83 o
  -2   2   8       47.01       55.01      3.93 o
  -1   2   8      446.02      431.20      9.83 o
   0   2   8      192.58      175.10      6.36 o
   1   2   8       16.33       19.19      3.00 o
   2   2   8      656.47      636.21     12.51 o
   3   2   8     1090.90     1081.17     19.30 o
   4   2   8      184.39      197.72      8.68 o
   5   2   8       53.96       52.87      9.54 o
  -7   3   8       89.11       90.66     10.60 o
  -6   3   8       10.52       20.60      3.86 o
  -5   3   8      631.10      630.19     11.44 o
  -4   3   8       50.38       58.98      4.35 o
  -3   3   8      116.87      103.11      5.77 o
  -2   3   8       53.86       55.93      4.70 o
  -1   3   8      964.38      912.59     14.58 o
   0   3   8      230.06      216.81      8.22 o
   1   3   8      238.93      238.04      7.74 o
   2   3   8        2.25        0.07      2.16 o
   3   3   8      209.41      217.98     12.89 o
   4   3   8      165.05      162.19     15.50 o
  -7   4   8        1.30        4.08      4.30 o
  -6   4   8        1.86        8.21      3.51 o
  -5   4   8        0.54        9.35      4.30 o
  -4   4   8      183.11      191.65     17.17 o
  -3   4   8       16.47       24.43      4.09 o
  -2   4   8      778.18      777.43     17.70 o
  -1   4   8      600.72      597.41     12.26 o
   0   4   8      179.54      167.30      6.82 o
   1   4   8      427.26      407.57     10.30 o
   2   4   8      551.65      497.54     11.57 o
   3   4   8     1814.99     1745.20     33.33 o
   4   4   8      139.44      147.51      8.73 o
  -7   5   8      237.21      260.55     14.76 o
  -6   5   8      496.10      522.45     15.26 o
  -5   5   8      508.12      498.90     14.47 o
  -4   5   8      171.62      177.30      7.64 o
  -3   5   8      457.40      462.51     12.31 o
  -2   5   8      425.31      425.75     10.66 o
  -1   5   8      646.71      612.80     12.73 o
   0   5   8      254.75      248.36      8.31 o
   1   5   8       23.81       16.72      4.92 o
   2   5   8      275.29      255.93     10.26 o
   3   5   8       16.58       26.52      7.26 o
   4   5   8      220.40      257.78     10.81 o
  -6   6   8       14.79       22.17      4.65 o
  -5   6   8       68.07       75.56      7.44 o
  -4   6   8      275.76      275.36      9.18 o
  -3   6   8       50.58       46.57      4.92 o
  -2   6   8      207.17      204.44      7.78 o
  -1   6   8       33.44       32.84      4.15 o
   0   6   8      370.80      384.15     10.48 o
   1   6   8      775.41      719.58     22.81 o
   2   6   8      219.13      231.26      8.49 o
   3   6   8       12.82        9.51      3.96 o
  -6   7   8      131.95      156.04     10.10 o
  -5   7   8      129.61      152.08      9.79 o
  -4   7   8      260.82      270.67     13.42 o
  -3   7   8       25.04       23.52      4.31 o
  -2   7   8     1387.95     1322.40     20.46 o
  -1   7   8      245.30      236.45      8.65 o
   0   7   8      401.70      381.39     10.80 o
   1   7   8       23.79       19.65      3.81 o
   2   7   8      174.96      174.31      8.17 o
   3   7   8       11.30        9.45      4.03 o
  -5   8   8       56.04       52.49      6.38 o
  -4   8   8      152.99      170.15      8.45 o
  -3   8   8       71.49       79.32      6.26 o
  -2   8   8        3.41        4.52      2.84 o
  -1   8   8      760.56      725.79     15.34 o
   0   8   8      738.18      700.42     15.08 o
   1   8   8      233.16      220.24      8.76 o
   2   8   8      291.38      320.28     12.76 o
  -4   9   8       90.49       97.04      8.67 o
  -3   9   8       61.77       68.17      6.23 o
  -2   9   8       30.56       24.99      4.05 o
  -1   9   8      995.06      964.38     18.41 o
   0   9   8      119.99      117.45      7.57 o
   1   9   8       38.11       48.52      5.30 o
  -7   0   9       71.66       89.14     16.13 o
  -5   0   9     2356.18     2405.25     39.37 o
  -3   0   9      207.47      215.40     11.01 o
  -1   0   9     1572.81     1578.63     53.41 o
   1   0   9      727.89      764.70     28.06 o
   3   0   9        4.65       -2.80      4.51 o
  -7   1   9        3.56       -2.47      6.05 o
  -6   1   9        5.21        2.96      4.03 o
  -5   1   9        0.24        9.06      3.55 o
  -4   1   9        6.05       12.56      3.50 o
  -3   1   9       33.46       38.39      4.51 o
  -2   1   9       24.70       26.49      4.53 o
  -1   1   9      632.81      619.57     14.86 o
   0   1   9      332.26      340.65     10.79 o
   1   1   9     1447.49     1461.57     23.04 o
   2   1   9      107.09      136.39      7.80 o
   3   1   9      792.88      829.50     17.50 o
   4   1   9      276.62      316.44     19.45 o
  -7   2   9       15.00        9.87      6.66 o
  -6   2   9      275.66      296.40     19.00 o
  -5   2   9      276.36      288.05     11.35 o
  -4   2   9      492.34      519.70     14.72 o
  -3   2   9      194.46      185.29      8.55 o
  -2   2   9      849.33      837.77     17.25 o
  -1   2   9        2.79        7.00      3.33 o
   0   2   9      831.80      836.96     14.40 o
   1   2   9       59.99       75.26      5.27 o
   2   2   9      277.12      273.31      8.77 o
   3   2   9      376.60      381.95     13.49 o
   4   2   9        0.47        9.18      5.60 o
  -6   3   9      378.37      380.49     13.20 o
  -5   3   9        0.01        6.61      3.87 o
  -4   3   9       10.79       13.38      4.05 o
  -3   3   9       93.60       95.62      7.20 o
  -2   3   9      314.69      304.33     10.35 o
  -1   3   9        1.36        7.79      3.26 o
   0   3   9      690.46      720.12     15.73 o
   1   3   9       55.73       42.28      4.40 o
   2   3   9     1133.50     1152.31     31.54 o
   3   3   9       17.03       16.53      4.17 o
  -6   4   9      599.17      592.16     20.08 o
  -5   4   9      258.35      272.76     12.35 o
  -4   4   9      426.62      445.14     13.42 o
  -3   4   9       12.80       19.08      6.22 o
  -2   4   9      468.81      457.67     12.23 o
  -1   4   9      351.95      354.22      9.95 o
   0   4   9      128.22      121.60     10.13 o
   1   4   9       94.48       80.40      5.83 o
   2   4   9        6.87        5.19      3.49 o
   3   4   9       31.11       28.93      5.07 o
  -6   5   9        4.08       12.34      4.63 o
  -5   5   9        0.04        6.69      4.05 o
  -4   5   9        4.38        7.86      3.18 o
  -3   5   9      119.31      123.71      7.15 o
  -2   5   9       40.21       49.48      5.86 o
  -1   5   9      311.32      303.55      9.49 o
   0   5   9      478.66      454.99     11.68 o
   1   5   9       17.40       24.80      4.66 o
   2   5   9      327.99      331.85     16.02 o
   3   5   9      885.69      899.36     20.89 o
  -5   6   9      731.00      733.48     20.03 o
  -4   6   9        6.33        8.55      4.56 o
  -3   6   9      392.82      388.32     11.18 o
  -2   6   9        3.68       15.70      3.33 o
  -1   6   9      603.57      588.87     13.57 o
   0   6   9       10.95        9.83      3.19 o
   1   6   9        1.56        0.22      2.83 o
   2   6   9      124.66      113.58      7.28 o
  -4   7   9       50.95       51.59      5.46 o
  -3   7   9        4.81        8.84      3.53 o
  -2   7   9        0.37        6.36      4.80 o
  -1   7   9      196.45      219.63     10.45 o
   0   7   9        6.39        9.47      3.25 o
   1   7   9      448.12      464.42     12.63 o
  -3   8   9      156.53      150.10      8.50 o
  -2   8   9      208.14      217.88      9.21 o
  -1   8   9      340.94      313.56     10.55 o
   0   8   9       84.15       85.20      6.69 o
  -6   0  10      118.48      125.60     17.48 o
  -4   0  10       12.12       12.68      5.89 o
  -2   0  10      775.20      791.87     21.43 o
   0   0  10     1077.17     1095.81     35.68 o
   2   0  10      223.60      239.43     16.70 o
  -6   1  10      325.54      343.87     12.99 o
  -5   1  10      420.29      457.03     12.19 o
  -4   1  10      249.39      280.42      9.61 o
  -3   1  10       19.22       18.70      4.79 o
  -2   1  10       36.37       41.21      5.68 o
  -1   1  10       54.11       66.84      6.32 o
   0   1  10      785.98      828.27     20.26 o
   1   1  10       39.84       37.96      8.84 o
   2   1  10       22.11       27.07      8.35 o
   3   1  10       72.58       84.54      9.24 o
  -6   2  10       32.96       19.35      5.56 o
  -5   2  10        0.20        7.30      4.24 o
  -4   2  10        5.64        4.04      4.16 o
  -3   2  10       13.64       20.36      4.60 o
  -2   2  10       10.93       14.65      4.26 o
  -1   2  10       14.38       20.65      4.42 o
   0   2  10      184.79      185.09      8.93 o
   1   2  10      379.54      369.19     14.92 o
   2   2  10       86.83       84.90      7.66 o
  -5   3  10      249.66      282.67     11.50 o
  -4   3  10       11.64        9.04      4.15 o
  -3   3  10      274.96      270.98     23.96 o
  -2   3  10       96.55       98.20      7.72 o
  -1   3  10     1074.82     1056.76     20.89 o
   0   3  10       57.96       44.74      5.95 o
   1   3  10      137.51      154.89      9.09 o
   2   3  10       22.68       23.72      5.11 o
  -5   4  10       63.89       55.94      9.54 o
  -4   4  10      151.23      150.59     12.08 o
  -3   4  10       26.26       30.07     10.82 o
  -2   4  10       14.54       17.79      4.21 o
  -1   4  10      280.51      255.29      9.07 o
   0   4  10      249.43      232.52      8.70 o
   1   4  10      382.25      399.80     11.42 o
   2   4  10      201.78      213.26      8.79 o
  -5   5  10      141.69      152.25     12.80 o
  -4   5  10      272.37      276.08     11.71 o
  -3   5  10      397.32      417.17     11.85 o
  -2   5  10      156.13      163.18      8.04 o
  -1   5  10      132.22      130.82     10.98 o
   0   5  10      606.11      579.05     13.85 o
   1   5  10      148.26      150.39      8.13 o
  -4   6  10        3.47       16.08      3.92 o
  -3   6  10       59.77       54.30      5.60 o
  -2   6  10        1.69       10.56      3.37 o
  -1   6  10      115.80      107.12      7.24 o
   0   6  10       38.94       35.91      5.81 o
  -2   7  10      556.88      564.34     14.96 o
  -1   7  10      166.33      164.66      8.51 o
  -5   0  11      447.35      506.71     19.10 o
  -3   0  11      295.21      285.53     19.34 o
  -1   0  11     2138.66     2143.71     54.71 o
   1   0  11       24.33       10.94      7.10 o
  -5   1  11       12.18       14.76      5.19 o
  -4   1  11      235.56      236.47     10.87 o
  -3   1  11      159.33      173.66      9.97 o
  -2   1  11      157.32      153.64     15.32 o
  -1   1  11      218.34      230.60     12.46 o
   0   1  11       29.47       34.30     10.60 o
   1   1  11      237.67      274.67     14.24 o
  -4   2  11      657.89      709.00     18.16 o
  -3   2  11       46.56       50.20      6.60 o
  -2   2  11      334.78      348.91     12.55 o
  -1   2  11      173.96      199.90     12.59 o
   0   2  11      587.53      606.43     16.38 o
   1   2  11      234.13      245.67     26.45 o
  -4   3  11       16.98       24.06      5.62 o
  -3   3  11        0.00       -0.68      3.95 o
  -2   3  11       29.97       30.17      5.95 o
  -1   3  11       43.41       47.26      7.65 o
   0   3  11      420.74      423.02     14.49 o
  -3   4  11       24.12       22.88      5.53 o
  -2   4  11       55.20       66.09      7.33 o
  -1   4  11      301.07      303.56     12.39 o
   0   4  11      425.82      415.99     17.61 o
 
